# Supplementary material for: A scalable and tunable platform for functional interrogation of peptide hormones in fish
Source: eLife. 2023 Oct 24;12:e85960. doi: 10.7554/eLife.85960 (PMC10597582; doi:10.7554/eLife.85960)
Supplement: Figure 4—source data 2. [file elife-85960-fig4-data2.xlsx]

## Sheet: 4C - TSHB mutants body proporti
Genotype	WT	tshbΔ10/Δ10
	27.1202	31.1353
	27.063	21.9095
	25.5557	23.7369
	33.279	24.5206
	30.2035	20.6895
	36.7084
	32.3063
	31.4081
	34.7522
	36.1585
	33.6628
	22.2491
Length/ height ratio of fish from the indicated genotypes

## Sheet: 4F- % of FSHB sections wo matur
Genotype	WT	fshbin1/in1	Rescued fshbin1/in1
% of sections with mature eggs	100	20	100
% of sections without mature eggs	0	80	0
% of sections of the indicated genotype with mature eggs

## Sheet: 4F- fshb ko+ rescue fertilit
Genotype	WT	fshbin1/in1	Rescued fshbin1/in1
	14	0	13
	30	0	19
	26	1	33
	10	0	20
	17	0	32
	25	2	35
	28	0	15
	29	0	20
	19	0	30
	19	1	10
	21	0	15
	20	0	25
	16		25
	23
	18
	20
	12
	24
	18
	18
	15
	21
	27
	14
Number of eggs laid per week by couples from the indicated genotypes and experimental condition

## Sheet: Figure 4- supplement 1A
Genotype	WT	fshbin1/+
	26	2
	30	49
	20	30
	20	9
	16	2
	30	38
	10	24
	15
	25
	15
	20
	25
Number of eggs laid per week by couples from the indicated genotypes

## Sheet: Figure 4- supplement 1B
Genotype	WT	fshb-GFP fusion rescued fshbin1/in1
	26	32
	30	9
	20	25
	20	14
	16	22
	30	18
	10	34
	15	13
	25	18
	15	24
	20	34
	25
Number of eggs laid per week by couples from the indicated genotypes and experimental condition
