# Supplementary material for: A scalable and tunable platform for functional interrogation of peptide hormones in fish
Source: eLife. 2023 Oct 24;12:e85960. doi: 10.7554/eLife.85960 (PMC10597582; doi:10.7554/eLife.85960)
Supplement: Figure 5—source data 2. [file elife-85960-fig5-data2.xlsx]

## Sheet: 5C- electroporation variability
Amount injected	5 µg	0.5 µg
	84.0794	46.7041
	157.244	61.694
	125.506	25.5305
	111.792
Intestity of GFP signal (in arbitrary units) in images of fish injected with the indicated amount of plasmid injected

## Sheet: 5D- fertility of fshb rescue
Genotype	WT		fshbin1/in1 females rescued with 5 µg plasmid		fshbin1/in1 females rescued with 0.5 µg plasmid
Age (months)	2	3	2	3	2	3
	5	7	8	17	9	43
	7	3	8	42	25	32
	2	28	2	45	26	9
	30	61	6	17	36	29
	5	31	17	38	2	31
	16	29	36		14	77
	2	51	38		22	28
	10	57			22
	9	28			7
	35	54			38
	5	5			22
	23	42
	4	35
	2	66
	30	75
	28	66
	41	12
	4	11
		49
		8
		36
Number of eggs laid per week by couples from the indicated genotypes and experimental condition

## Sheet: 5F- fshb dox fertility
Genoype/Age (weeks)	WT			fshbin1/in1 injected with Dox:fshb
5	10	22	7	0	0	0	0
6	23	28	31	6	10	3	*
7	36	22	11	5	13	18	9
8	31	14	27	18	24	37
9	41	23	30	4	6	8
Number of eggs laid per week by couples from the indicated genotypes and experimental condition
* Eggs were not collected from this couple at this week
